# Supplementary material for: Risk Assessment of Heavy Metals in Soils from Four Different Industrial Plants in a Medium-Sized City in North China
Source: Toxics. 2023 Feb 25;11(3):217. doi: 10.3390/toxics11030217 (PMC10059013; doi:10.3390/toxics11030217)
Supplement: Supplementary file 1 [file toxics-11-00217-s001.zip]

Archive with 1 entries (1 files):
- toxics-2182724-supplementary.pdf
